# Supplementary material for: The Non-Linear Profile of Aging: U-Shaped Expression of Myostatin, Follistatin and Intermediate Signals in a Longitudinal In Vitro Murine Cell Sarcopenia Model
Source: Proteomes. 2024 Nov 22;12(4):34. doi: 10.3390/proteomes12040034 (PMC11587466; doi:10.3390/proteomes12040034)
Supplement: Supplementary file 1 [file proteomes-12-00034-s001.zip]

Archive with 3 entries (3 files):
- Alonso-Puyo PROTEOMES Figure S1.pdf
- Alonso-Puyo PROTEOMES File 1 RAW DATA.pdf
- Alonso-Puyo PROTEOMES File 2 original images of wb.pdf
